# Supplementary material for: Protective role of RIPK1 scaffolding against HDV-induced hepatocyte cell death and the significance of cytokines in mice
Source: PLoS Pathog. 2024 May 13;20(5):e1011749. doi: 10.1371/journal.ppat.1011749 (PMC11115361; doi:10.1371/journal.ppat.1011749)
Supplement: S5 Table — (XLSX) [file ppat.1011749.s010.xlsx]

## Sheet: Sheet1
		Figure 2	B. ALT	dpi	Control + HBV						RIPK1edit + HBV						Control + HBV/HDV						RIPK1edit + HBV/HDV
				7	31.2	48.6	30.6	35.1	25.5		57	23.1	41.7	2.1	29.7		31.2	87.9	45.9	37.8	81		47.4	45.6	40.5	39.6	30.3
				14	41.1	34.2	30	68.4	26.4		37.8	36.9	33.9	43.5	27.3		38.7	135.9	219.9	111.3	93		389.1	727.5	377.1	416.4	468.3
				21	83.4	34.8	65.7	38.1	38.4		42.6	57.9	41.1	36	33		96.6	187.2	124.8	234	138.9		406.5	475.8	269.4	477.9	575.4
			C.aCasp3		Control	RIPK1edit	Control	RIPK1edit
					0	0		14.64
					0.01	0	2.81	9.32
					0.66	0.02	5.06	6.19
					0.03	0.01	3.91	14.16
					0	0	3.52	26
			D. HDV gv/ml	dpi	Control						RIPK1edit
				7	112000	78800	146000	641000	202000	99700	61800	283000	114000	239000	223000	42500
				14	97200	442000	61700	1290000	1070000	406000	122000	62800	82500	887000	369000	649000
				21	75500	79800	64700	239000	126000	39800	184000	91700	51000	36800	52000	72800
			F. HDAg stainned area		Control + HBV/HDV	Ripk1edit + HBV/HDV
					10.0133	6.8175
					8.42667	7.40333
					10.875	7.66
					16.65	7.76
					7.90333	6.76
					7.91	5.64
			G. gv/ug RNA		control					RIPK1edit					control					RIPK1edit
				genome	34500000000	15800000000	53500000000	69100000000	66400000000	25500000000	6370000000	21900000000	23200000000	7410000000	34500000000	15800000000	53500000000	69100000000	66400000000	25500000000	6370000000	21900000000	23200000000	7410000000
				antigenome	560000000	666000000	1020000000	1200000000	1180000000	376000000	364000000	464000000	625000000	401000000	560000000	666000000	1020000000	1200000000	1180000000	376000000	364000000	464000000	625000000	401000000
			H. ALT levels	dpi	HBV + Saline						HBV + Nec1			HBV/HDV + Saline						HBV/HDV + Nec1
				7	30.9	31.2	24.3	24.6			24.6	29.4	29.4	115.2	58.5	108	83.7	53.4	87.6	260.1	116.1	85.8	64.2	67.8
				14	36	26.4	37.2	44.4			120.3	29.7	24.3	207	153.9	175.2	321.3	220.5	183.6	186.9	181.2	126.6	224.1	174.9
				21	22.2	18	52.2	73.2			41.7	26.1	29.4	808.5*	289.8	233.4	293.4	257.1	170.4	363	261.9	194.1	203.4	254.7		*outlayer
			I. gv/ug RNA		HBV/HDV + Saline						HBV/HDV + Nec1																		HBV/HDV -						HBV/HDV + Nec1
				genome	29800000000	25100000000	24400000000	25100000000	26900000000	55100000000	31000000000	19700000000	34300000000	30900000000	20600000000														29800000000	25100000000	24400000000	25100000000	26900000000	55100000000	31000000000	19700000000	34300000000	30900000000	20600000000
				antigenome	220000000	2100000000	563000000	1940000000	650000000	230000000	1410000000	441000000	278000000	770000000	3680000000														220000000	2100000000	563000000	1940000000	650000000	230000000	1410000000	441000000	278000000	770000000	3680000000
		Figure 3	B. F4/80 stainned area		HBV Control	HBV RIPK1edit	HBV/HDV Control	HBV/HDV RIPK1edit
					1.825	1.62667	8.735	16.0367
					2.28	3.155	13.48	19.9425
					2.4	2.16	6.80333	16.7167
					3.47	2.365	10.73	20.3767
					2.79	2.56	14	21.58
							11.1225	22.1975
			D. ALT	dpi	Control + HBV/HDV					CLL + Control + HBV/HDV					RIPK1edit + HBV/HDV					CLL + RIPK1edit + HBV/HDV
				7	45	70.8	37.5	157.5	34.8	51.9	63.6	55.8	58.2	49.5	120.9	68.7	48.9	60.3	87.9	97.5	63.6	58.8	101.1	78
				14	494.1	227.1	218.7	336.3	225.6	291	378.3	302.1	308.7	219.3	1639.2	1226.1	959.4	1283.4	881.7	1405.5	1224	1905.6	1124.4	1026.6
				21	287.7	281.1	249.6	285.9	466.8	143.1	336.9	218.1	169.8	173.1	642.9	12.6*	547.2	543.9	1011.3	5545.5	3834.3	4208.1	4453.2
			E.aCasp3		Control + HBVHDV					RIPK1edit + HBVHDV
				untreated	5.88	4.61	4.4	4.45	5.39	11.36	8.28	8.26	8.12	10.17
				CLL	2.26	5.2	3.77	3.78	1.95	1	2.34	3.89	1.64
			G- ALT	dpi	wt HBV/HDV											TNF KO HBV/HDV										wt RIPK1edit HBV/HDV											TNF KO RIPK1edit HBV/HDV
				7	99.9	47.1	61.2	34.2	30.9	27.6	116.7	21	27.9	38.1		63	97.5	51.9	56.4	34.2	55.5	39.3	102	22.5		33	33.3	112.2	76.2	349.2	306	25.2	28.2	31.8	31.8		66.6	80.1	57.9	27	51	23.4	33.6	31.5	30.6
				14	107.4	112.5	119.4	141.3	180	92.7	185.4	109.5	116.4	98.1		139.8	91.8	211.8	146.4	107.7	257.4	93.9	76.2	87.6		861.9	563.4	926.7	848.4	486.9	509.4	566.1	584.4	396	753.6		798.3	834.3	580.2	466.2	452.4	850.2	478.8	657.9	479.4
				21	167.4	209.7	153.6	315.6	269.1	171	238.5	394.2	199.8	150.3		193.8	28.5	237.9	112.8	115.8	272.7	126	126.9	135.3		775.5	544.8	699	321.9		336.3	435.9	418.5	681.3	399.3		515.7	666.3	706.2	633.3	1002.6	533.4	327.6	669.9	533.4
				HBV/HDV
			H.aCasp3	wt	TNF-α KO	RIPK1edit wt	RIPK1edit TNF-α KO
				6.26	3.4	10.99	14.89
				4.89	2.3	11.51	5.44
				5.58	3.15	11.18	14.62
				3.81	2.8	7.92	12.07
				4.4	3.42	9.39	6.32
				4.43	1.87	14.03	10.02
				5.1	4	7.08	5.06
				3.76	2.5	7.62	8.23
		Figure 4	A. ALT	dpi	Control				RIPK1edit				Control + S-HDAg						RIPK1edit + S-HDAg
				7	20.7	15	19.8	21.6	73.5	17.7	17.4	15.6	54.3	48.3	81.3	93	103.8	45	69.6	33.3	22.2	217.2	42	84.6
				14	43.5	24.9	21.3	44.7	83.1	44.1	62.1	30.6	839.4	135.3	286.5	192.6	179.4	233.1	160.8	151.2	227.7	666	153.9	212.4
			B. aCasp3	control	RIPK1edit	control	RIPK1edit
				0.0002	0	0.13	0.04
				0	0.0001	0.015	0.125
				0.0001	0	0.13	0.02
				0	0	0.08	0.24
						0.17	0.075
						0.09	0.24
		Figure 5	A. ALT	dpi	wt HBV/HDV					IFNaR KO HBV/HDV					wt RIPK1edit HBV/HDV					IFNaR KO RIPK1edit HBV/HDV
				7	99.9	47.1	61.2	34.2	30.9	78.9	162.9	144	49.2		33	33.3	112.2	76.2	349.2	29.4	82.2	97.2	105.6	177.9
				14	107.4	112.5	119.4	141.3	180	353.1	224.7	223.5	286.2		861.9	563.4	926.7	848.4	486.9	85.2	186	198	133.8	231
				21	167.4	127.2	153.6	315.6	269.1	429.9	256.8	281.7	323.4		775.5	544.8	699	321.9		418.2	318	241.5	231	208.5
			B. aCasp3	wt control	wt RIPK1edit	control IFNaR KO	IFNaR KO RIPK1edit
				4.43	14.03	1.75	2.72
				5.1	7.08	1.44	2.27
				3.76	7.62	1.39	1.17
				2.74	7.57	1.61	2.3
							1.12
			D. HDAg % Stained area	wt control	wt RIPK1edit	control IFNaR KO	IFNaR KO RIPK1edit
				40.1233	18.73	28.81	25.025
				28.38	11.865	15.13	29.935
				31.53	10.87	34.48	13.795
				24.075	7.80667	26.5	24.335
							19.48
			E. gv/ug RNA		wt control + HBV/HDV					wt RIPK1edit + HBV/HDV					IFNα/βR KO control + HBV/HDV					IFNα/βR KO RIPK1edit + HBV/HDV
				genome	13200000000	12200000000	11400000000	11500000000		4060000000	2150000000	3060000000	4090000000		13800000000	9250000000	9610000000	7380000000		11100000000	7870000000	7940000000	11200000000
				antigenome	321000000	309000000	336000000	291000000		240000000	121000000	164000000	144000000		275000000	332000000	310000000	373000000		520000000	259000000	212000000	313000000
